# Supplementary material for: EpiMethylTag: simultaneous detection of ATAC-seq or ChIP-seq signals with DNA methylation
Source: Genome Biol. 2019 Nov 21;20:248. doi: 10.1186/s13059-019-1853-6 (PMC6868874; doi:10.1186/s13059-019-1853-6)
Supplement: Supplementary file 2 — Additional file 2: Supplementary Table S1-S5. [file 13059_2019_1853_MOESM2_ESM.xlsx]

## Sheet: Table S1
Table S1
Sequence of modified oligonucleotides and primers
Name	Sequence (5′ to 3′)	Modifications
Methylated top adaptor: Tn5mC-Apt1	TcGTcGGcAGcGTcAGATGTGTATAAGAGAcAG	c: 5C-methylated
Bottom adaptor: Tn5mC1.1-A1block	pCTGTCTCTTATACAddC	p: phosphate,
		ddC: dideoxycytidylate
Replacement oligo: Tn5mC-ReplO1	pcTGTcTcTTATAcAcATcTccGAGccCAcGAGAcinvT	p: phosphate,
		c: 5C-methylated,
		invT: inverted deoxythymidylate
PCR primer: Ad1_noMX	AATGATACGGCGACCACCGAGATCTACACTCGTCGGCAGCGTC
PCR barcode primer:	CAAGCAGAAGACGGCATACGAGAT-NNNNNNNNNGTCTCGTGGGCTCGGAGATGT

## Sheet: Table S2
Table S2
Sequencing metrics
	Input	raw reads counts	total aligned	after deduplication	duplication %	peaks #	Fraction of reads in peaks (%)	Number of reads in peaks	sequencing method	estimated sequencing price
Methyl-ATAC-rep3	50,000 cells	25699785	16089792	7352906	54.3008	31907	6.24885	459472	PE50	140.663
Methyl-ATAC-rep4	50,000 cells	19664406	12489863	6627085	46.9403	30413	6.25878	414775	PE50	107.63
ATAC_mESC-1	50,000 cells	42701657	27136652	14163838	47.8055	28717	4.22113	597874	PE50	233.72
ATAC_mESC-2	50,000 cells	43670908	28233063	15922457	43.6035	37537	5.24745	835523	PE50	239.025
ATAC_Tn5me-NC-1	50,000 cells	32349338	21672457	7650957	64.6973	31806	8.0272	614158	PE50	177.059
ATAC_Tn5me-NC-2	50,000 cells	35731046	24243728	9325945	61.5325	36710	9.08931	847664	PE50	195.568
CTCF Methyl-ChIP-rep1	<= 1ng ChIPped DNA	25909719	17286134	4885551	71.7372	33898	9.70349	474069	PE50	141.813
CTCF Methyl-ChIP-rep2	<= 1ng ChIPped DNA	22537259	15658620	2346710	85.0133	32195	11.9109	279514	PE50	123.354
CTCF ChIP-BisSeq (GSE39739)	100ng ChIPped DNA	264776846	86842508	36157832	58.3639	64460	10.4921	3793698	SR100 ?	1449.21
CTCF ChIP-rep1	<= 1ng ChIPped DNA	29560708	24176505	15771202	34.7664	41731	8.18413	1290735	PE50	161.796
CTCF ChIP-rep2	<= 1ng ChIPped DNA	32381207	26870232	16193923	39.7329	52327	14.1884	2297660	PE50	177.233
CTCF Methyl-ChIP-NC-rep1	<= 1ng ChIPped DNA	30946375	19531345	2908220	85.11	22576	7.85133	228334	PE50	169.38
CTCF Methyl-ChIP-NC-rep2	<= 1ng ChIPped DNA	29555024	22368095	3317235	85.1698	31409	12.8066	424826	PE50	161.764
WGBS	1to 5 µg of input DNA	257117681	192776685	176838243	8.26783	NA	NA	NA	SR100 ?	1407.29
CTCF Methyl-ChIP-merged	<= 1ng ChIPped DNA	48446978	34191110	7560456	77.8877	38881			PE50	265.166

## Sheet: Table S3
Table S3: CpG coverage at KLF4 locus
	M-ATAC	peakID	peak.chr	peak.start	peak.end	meth.chr	meth.start	meth.end	meth.percent	meth.counts	un.meth.counts	avg.meth	coverage		WGBS	peakID	peak.chr	peak.start	peak.end	meth.chr	meth.start	meth.end	meth.percent	meth.counts	un.meth.counts	avg.meth	coverage			CTCF	peakID	peak.chr	peak.start	peak.end	meth.chr	meth.start	meth.end	meth.percent	meth.counts	un.meth.counts	avg.meth	coverage
		peak.1	chr4	55530297	55530726	chr4	55530304	55530304	0	0	6	0.697	6			peak.1	chr4	55530297	55530726	chr4	55530304	55530304	0	0	2	4.419	2				peak.1	chr4	55530297	55530726	chr4	55530318	55530318	0	0	1	3.397	1
		peak.1	chr4	55530297	55530726	chr4	55530305	55530305	0	0	5	0.697	5			peak.1	chr4	55530297	55530726	chr4	55530305	55530305	0	0	1	4.419	1				peak.1	chr4	55530297	55530726	chr4	55530327	55530327	0	0	1	3.397	1
		peak.1	chr4	55530297	55530726	chr4	55530306	55530306	0	0	6	0.697	6			peak.1	chr4	55530297	55530726	chr4	55530306	55530306	0	0	2	4.419	2				peak.1	chr4	55530297	55530726	chr4	55530328	55530328	0	0	1	3.397	1
		peak.1	chr4	55530297	55530726	chr4	55530307	55530307	0	0	5	0.697	5			peak.1	chr4	55530297	55530726	chr4	55530307	55530307	0	0	1	4.419	1				peak.1	chr4	55530297	55530726	chr4	55530338	55530338	0	0	1	3.397	1
		peak.1	chr4	55530297	55530726	chr4	55530309	55530309	0	0	6	0.697	6			peak.1	chr4	55530297	55530726	chr4	55530309	55530309	0	0	2	4.419	2				peak.1	chr4	55530297	55530726	chr4	55530339	55530339	0	0	1	3.397	1
		peak.1	chr4	55530297	55530726	chr4	55530310	55530310	0	0	5	0.697	5			peak.1	chr4	55530297	55530726	chr4	55530310	55530310	0	0	1	4.419	1				peak.1	chr4	55530297	55530726	chr4	55530350	55530350	0	0	1	3.397	1
		peak.1	chr4	55530297	55530726	chr4	55530317	55530317	0	0	6	0.697	6			peak.1	chr4	55530297	55530726	chr4	55530317	55530317	0	0	2	4.419	2				peak.1	chr4	55530297	55530726	chr4	55530351	55530351	0	0	1	3.397	1
		peak.1	chr4	55530297	55530726	chr4	55530318	55530318	0	0	7	0.697	7			peak.1	chr4	55530297	55530726	chr4	55530318	55530318	0	0	1	4.419	1				peak.1	chr4	55530297	55530726	chr4	55530381	55530381	16.6667	1	5	3.397	6
		peak.1	chr4	55530297	55530726	chr4	55530327	55530327	0	0	6	0.697	6			peak.1	chr4	55530297	55530726	chr4	55530328	55530328	50	1	1	4.419	2				peak.1	chr4	55530297	55530726	chr4	55530382	55530382	0	0	3	3.397	3
		peak.1	chr4	55530297	55530726	chr4	55530328	55530328	0	0	6	0.697	6			peak.1	chr4	55530297	55530726	chr4	55530339	55530339	0	0	2	4.419	2				peak.1	chr4	55530297	55530726	chr4	55530398	55530398	0	0	6	3.397	6
		peak.1	chr4	55530297	55530726	chr4	55530338	55530338	0	0	6	0.697	6			peak.1	chr4	55530297	55530726	chr4	55530350	55530350	0	0	2	4.419	2				peak.1	chr4	55530297	55530726	chr4	55530399	55530399	0	0	5	3.397	5
		peak.1	chr4	55530297	55530726	chr4	55530339	55530339	0	0	7	0.697	7			peak.1	chr4	55530297	55530726	chr4	55530351	55530351	50	1	1	4.419	2				peak.1	chr4	55530297	55530726	chr4	55530420	55530420	0	0	10	3.397	10
		peak.1	chr4	55530297	55530726	chr4	55530350	55530350	0	0	5	0.697	5			peak.1	chr4	55530297	55530726	chr4	55530381	55530381	0	0	4	4.419	4				peak.1	chr4	55530297	55530726	chr4	55530421	55530421	0	0	5	3.397	5
		peak.1	chr4	55530297	55530726	chr4	55530351	55530351	0	0	10	0.697	10			peak.1	chr4	55530297	55530726	chr4	55530382	55530382	0	0	3	4.419	3				peak.1	chr4	55530297	55530726	chr4	55530449	55530449	0	0	12	3.397	12
		peak.1	chr4	55530297	55530726	chr4	55530381	55530381	0	0	6	0.697	6			peak.1	chr4	55530297	55530726	chr4	55530398	55530398	0	0	5	4.419	5				peak.1	chr4	55530297	55530726	chr4	55530450	55530450	0	0	3	3.397	3
		peak.1	chr4	55530297	55530726	chr4	55530382	55530382	0	0	9	0.697	9			peak.1	chr4	55530297	55530726	chr4	55530399	55530399	0	0	5	4.419	5				peak.1	chr4	55530297	55530726	chr4	55530459	55530459	0	0	10	3.397	10
		peak.1	chr4	55530297	55530726	chr4	55530398	55530398	0	0	5	0.697	5			peak.1	chr4	55530297	55530726	chr4	55530420	55530420	0	0	5	4.419	5				peak.1	chr4	55530297	55530726	chr4	55530460	55530460	0	0	3	3.397	3
		peak.1	chr4	55530297	55530726	chr4	55530399	55530399	0	0	7	0.697	7			peak.1	chr4	55530297	55530726	chr4	55530421	55530421	0	0	6	4.419	6				peak.1	chr4	55530297	55530726	chr4	55530477	55530477	10	1	9	3.397	10
		peak.1	chr4	55530297	55530726	chr4	55530420	55530420	0	0	4	0.697	4			peak.1	chr4	55530297	55530726	chr4	55530449	55530449	0	0	3	4.419	3				peak.1	chr4	55530297	55530726	chr4	55530478	55530478	0	0	2	3.397	2
		peak.1	chr4	55530297	55530726	chr4	55530421	55530421	0	0	6	0.697	6			peak.1	chr4	55530297	55530726	chr4	55530450	55530450	0	0	5	4.419	5				peak.1	chr4	55530297	55530726	chr4	55530501	55530501	0	0	4	3.397	4
		peak.1	chr4	55530297	55530726	chr4	55530449	55530449	11.1111	1	8	0.697	9			peak.1	chr4	55530297	55530726	chr4	55530459	55530459	0	0	3	4.419	3				peak.1	chr4	55530297	55530726	chr4	55530502	55530502	0	0	1	3.397	1
		peak.1	chr4	55530297	55530726	chr4	55530450	55530450	0	0	12	0.697	12			peak.1	chr4	55530297	55530726	chr4	55530460	55530460	0	0	4	4.419	4				peak.1	chr4	55530297	55530726	chr4	55530505	55530505	0	0	4	3.397	4
		peak.1	chr4	55530297	55530726	chr4	55530459	55530459	0	0	8	0.697	8			peak.1	chr4	55530297	55530726	chr4	55530477	55530477	0	0	2	4.419	2				peak.1	chr4	55530297	55530726	chr4	55530506	55530506	0	0	1	3.397	1
		peak.1	chr4	55530297	55530726	chr4	55530460	55530460	0	0	12	0.697	12			peak.1	chr4	55530297	55530726	chr4	55530478	55530478	0	0	4	4.419	4				peak.1	chr4	55530297	55530726	chr4	55530521	55530521	0	0	4	3.397	4
		peak.1	chr4	55530297	55530726	chr4	55530477	55530477	12.5	1	7	0.697	8			peak.1	chr4	55530297	55530726	chr4	55530501	55530501	0	0	2	4.419	2				peak.1	chr4	55530297	55530726	chr4	55530522	55530522	0	0	1	3.397	1
		peak.1	chr4	55530297	55530726	chr4	55530478	55530478	7.14286	1	13	0.697	14			peak.1	chr4	55530297	55530726	chr4	55530502	55530502	0	0	2	4.419	2				peak.1	chr4	55530297	55530726	chr4	55530527	55530527	0	0	5	3.397	5
		peak.1	chr4	55530297	55530726	chr4	55530501	55530501	0	0	7	0.697	7			peak.1	chr4	55530297	55530726	chr4	55530505	55530505	0	0	2	4.419	2				peak.1	chr4	55530297	55530726	chr4	55530528	55530528	100	1	0	3.397	1
		peak.1	chr4	55530297	55530726	chr4	55530502	55530502	0	0	11	0.697	11			peak.1	chr4	55530297	55530726	chr4	55530506	55530506	0	0	2	4.419	2				peak.1	chr4	55530297	55530726	chr4	55530531	55530531	0	0	4	3.397	4
		peak.1	chr4	55530297	55530726	chr4	55530505	55530505	0	0	7	0.697	7			peak.1	chr4	55530297	55530726	chr4	55530521	55530521	0	0	3	4.419	3				peak.1	chr4	55530297	55530726	chr4	55530532	55530532	0	0	1	3.397	1
		peak.1	chr4	55530297	55530726	chr4	55530506	55530506	0	0	11	0.697	11			peak.1	chr4	55530297	55530726	chr4	55530522	55530522	0	0	3	4.419	3				peak.1	chr4	55530297	55530726	chr4	55530542	55530542	0	0	4	3.397	4
		peak.1	chr4	55530297	55530726	chr4	55530521	55530521	0	0	8	0.697	8			peak.1	chr4	55530297	55530726	chr4	55530527	55530527	0	0	3	4.419	3				peak.1	chr4	55530297	55530726	chr4	55530543	55530543	0	0	2	3.397	2
		peak.1	chr4	55530297	55530726	chr4	55530522	55530522	0	0	10	0.697	10			peak.1	chr4	55530297	55530726	chr4	55530528	55530528	0	0	4	4.419	4				peak.1	chr4	55530297	55530726	chr4	55530555	55530555	0	0	2	3.397	2
		peak.1	chr4	55530297	55530726	chr4	55530527	55530527	16.6667	1	5	0.697	6			peak.1	chr4	55530297	55530726	chr4	55530531	55530531	0	0	3	4.419	3				peak.1	chr4	55530297	55530726	chr4	55530556	55530556	50	1	1	3.397	2
		peak.1	chr4	55530297	55530726	chr4	55530528	55530528	0	0	9	0.697	9			peak.1	chr4	55530297	55530726	chr4	55530532	55530532	0	0	4	4.419	4				peak.1	chr4	55530297	55530726	chr4	55530573	55530573	0	0	4	3.397	4
		peak.1	chr4	55530297	55530726	chr4	55530531	55530531	0	0	5	0.697	5			peak.1	chr4	55530297	55530726	chr4	55530542	55530542	0	0	3	4.419	3				peak.1	chr4	55530297	55530726	chr4	55530574	55530574	0	0	3	3.397	3
		peak.1	chr4	55530297	55530726	chr4	55530532	55530532	0	0	9	0.697	9			peak.1	chr4	55530297	55530726	chr4	55530543	55530543	0	0	4	4.419	4				peak.1	chr4	55530297	55530726	chr4	55530585	55530585	0	0	3	3.397	3
		peak.1	chr4	55530297	55530726	chr4	55530542	55530542	0	0	3	0.697	3			peak.1	chr4	55530297	55530726	chr4	55530555	55530555	0	0	5	4.419	5				peak.1	chr4	55530297	55530726	chr4	55530586	55530586	0	0	2	3.397	2
		peak.1	chr4	55530297	55530726	chr4	55530543	55530543	0	0	8	0.697	8			peak.1	chr4	55530297	55530726	chr4	55530556	55530556	0	0	4	4.419	4				peak.1	chr4	55530297	55530726	chr4	55530595	55530595	0	0	3	3.397	3
		peak.1	chr4	55530297	55530726	chr4	55530555	55530555	0	0	2	0.697	2			peak.1	chr4	55530297	55530726	chr4	55530573	55530573	0	0	5	4.419	5				peak.1	chr4	55530297	55530726	chr4	55530596	55530596	0	0	1	3.397	1
		peak.1	chr4	55530297	55530726	chr4	55530556	55530556	0	0	3	0.697	3			peak.1	chr4	55530297	55530726	chr4	55530574	55530574	0	0	4	4.419	4				peak.1	chr4	55530297	55530726	chr4	55530635	55530635	0	0	4	3.397	4
		peak.1	chr4	55530297	55530726	chr4	55530573	55530573	0	0	2	0.697	2			peak.1	chr4	55530297	55530726	chr4	55530585	55530585	0	0	5	4.419	5				peak.1	chr4	55530297	55530726	chr4	55530636	55530636	0	0	2	3.397	2
		peak.1	chr4	55530297	55530726	chr4	55530574	55530574	0	0	2	0.697	2			peak.1	chr4	55530297	55530726	chr4	55530586	55530586	0	0	3	4.419	3				peak.1	chr4	55530297	55530726	chr4	55530639	55530639	0	0	4	3.397	4
		peak.1	chr4	55530297	55530726	chr4	55530585	55530585	0	0	3	0.697	3			peak.1	chr4	55530297	55530726	chr4	55530595	55530595	0	0	7	4.419	7				peak.1	chr4	55530297	55530726	chr4	55530640	55530640	0	0	2	3.397	2
		peak.1	chr4	55530297	55530726	chr4	55530586	55530586	0	0	1	0.697	1			peak.1	chr4	55530297	55530726	chr4	55530596	55530596	0	0	2	4.419	2				peak.1	chr4	55530297	55530726	chr4	55530650	55530650	0	0	3	3.397	3
		peak.1	chr4	55530297	55530726	chr4	55530595	55530595	0	0	3	0.697	3			peak.1	chr4	55530297	55530726	chr4	55530635	55530635	0	0	7	4.419	7				peak.1	chr4	55530297	55530726	chr4	55530651	55530651	0	0	2	3.397	2
		peak.1	chr4	55530297	55530726	chr4	55530596	55530596	0	0	1	0.697	1			peak.1	chr4	55530297	55530726	chr4	55530636	55530636	0	0	2	4.419	2				peak.1	chr4	55530297	55530726	chr4	55530655	55530655	0	0	3	3.397	3
		peak.1	chr4	55530297	55530726	chr4	55530635	55530635	0	0	4	0.697	4			peak.1	chr4	55530297	55530726	chr4	55530639	55530639	0	0	9	4.419	9				peak.1	chr4	55530297	55530726	chr4	55530656	55530656	0	0	1	3.397	1
		peak.1	chr4	55530297	55530726	chr4	55530636	55530636	0	0	5	0.697	5			peak.1	chr4	55530297	55530726	chr4	55530640	55530640	0	0	2	4.419	2				peak.1	chr4	55530297	55530726	chr4	55530660	55530660	0	0	3	3.397	3
		peak.1	chr4	55530297	55530726	chr4	55530639	55530639	0	0	4	0.697	4			peak.1	chr4	55530297	55530726	chr4	55530650	55530650	0	0	7	4.419	7				peak.1	chr4	55530297	55530726	chr4	55530661	55530661	0	0	1	3.397	1
		peak.1	chr4	55530297	55530726	chr4	55530640	55530640	0	0	4	0.697	4			peak.1	chr4	55530297	55530726	chr4	55530651	55530651	0	0	3	4.419	3				peak.1	chr4	55530297	55530726	chr4	55530687	55530687	0	0	1	3.397	1
		peak.1	chr4	55530297	55530726	chr4	55530650	55530650	0	0	2	0.697	2			peak.1	chr4	55530297	55530726	chr4	55530655	55530655	0	0	8	4.419	8				peak.1	chr4	55530297	55530726	chr4	55530689	55530689	0	0	1	3.397	1
		peak.1	chr4	55530297	55530726	chr4	55530651	55530651	0	0	5	0.697	5			peak.1	chr4	55530297	55530726	chr4	55530656	55530656	0	0	3	4.419	3				peak.1	chr4	55530297	55530726	chr4	55530701	55530701	0	0	1	3.397	1
		peak.1	chr4	55530297	55530726	chr4	55530655	55530655	0	0	2	0.697	2			peak.1	chr4	55530297	55530726	chr4	55530660	55530660	0	0	8	4.419	8
		peak.1	chr4	55530297	55530726	chr4	55530656	55530656	0	0	5	0.697	5			peak.1	chr4	55530297	55530726	chr4	55530661	55530661	0	0	3	4.419	3
		peak.1	chr4	55530297	55530726	chr4	55530660	55530660	0	0	2	0.697	2			peak.1	chr4	55530297	55530726	chr4	55530687	55530687	0	0	3	4.419	3
		peak.1	chr4	55530297	55530726	chr4	55530661	55530661	0	0	5	0.697	5			peak.1	chr4	55530297	55530726	chr4	55530688	55530688	0	0	2	4.419	2
		peak.1	chr4	55530297	55530726	chr4	55530687	55530687	0	0	2	0.697	2			peak.1	chr4	55530297	55530726	chr4	55530689	55530689	33.3333	1	2	4.419	3
		peak.1	chr4	55530297	55530726	chr4	55530688	55530688	0	0	3	0.697	3			peak.1	chr4	55530297	55530726	chr4	55530690	55530690	0	0	2	4.419	2
		peak.1	chr4	55530297	55530726	chr4	55530689	55530689	0	0	2	0.697	2			peak.1	chr4	55530297	55530726	chr4	55530701	55530701	33.3333	1	2	4.419	3
		peak.1	chr4	55530297	55530726	chr4	55530690	55530690	0	0	3	0.697	3			peak.1	chr4	55530297	55530726	chr4	55530702	55530702	0	0	1	4.419	1
		peak.1	chr4	55530297	55530726	chr4	55530701	55530701	0	0	2	0.697	2			peak.1	chr4	55530297	55530726	chr4	55530708	55530708	25	1	3	4.419	4
		peak.1	chr4	55530297	55530726	chr4	55530702	55530702	0	0	3	0.697	3			peak.1	chr4	55530297	55530726	chr4	55530709	55530709	0	0	1	4.419	1
		peak.1	chr4	55530297	55530726	chr4	55530708	55530708	0	0	2	0.697	2			peak.1	chr4	55530297	55530726	chr4	55530711	55530711	0	0	4	4.419	4
		peak.1	chr4	55530297	55530726	chr4	55530709	55530709	0	0	3	0.697	3			peak.1	chr4	55530297	55530726	chr4	55530712	55530712	0	0	1	4.419	1
		peak.1	chr4	55530297	55530726	chr4	55530711	55530711	0	0	2	0.697	2			peak.1	chr4	55530297	55530726	chr4	55530720	55530720	0	0	1	4.419	1
		peak.1	chr4	55530297	55530726	chr4	55530712	55530712	0	0	2	0.697	2			peak.1	chr4	55530297	55530726	chr4	55530721	55530721	100	1	0	4.419	1
		peak.1	chr4	55530297	55530726	chr4	55530720	55530720	0	0	2	0.697	2
		peak.1	chr4	55530297	55530726	chr4	55530721	55530721	0	0	1	0.697	1

## Sheet: Table S4
	Table S4: CpG coverage at Psid-ps1 locus
MATAC	peakID	peak.chr	peak.start	peak.end	meth.chr	meth.start	meth.end	meth.percent	meth.counts	un.meth.counts	avg.meth	coverage		WGBS	peakID	peak.chr	peak.start	peak.end	meth.chr	meth.start	meth.end	meth.percent	meth.counts	un.meth.counts	avg.meth	coverage		CTCF	peakID	peak.chr	peak.start	peak.end	meth.chr	meth.start	meth.end	meth.percent	meth.counts	un.meth.counts	avg.meth	coverage
	peak.1	chr11	3127493	3127628	chr11	3127507	3127507	100	8	0	96.919	8			peak.1	chr11	3127493	3127628	chr11	3127507	3127507	88.2353	15	2	93.461	17			peak.1	chr11	3127493	3127628	chr11	3127507	3127507	100	1	0	100	1
	peak.1	chr11	3127493	3127628	chr11	3127508	3127508	100	5	0	96.919	5			peak.1	chr11	3127493	3127628	chr11	3127508	3127508	80	16	4	93.461	20			peak.1	chr11	3127493	3127628	chr11	3127508	3127508	100	1	0	100	1
	peak.1	chr11	3127493	3127628	chr11	3127555	3127555	90.9091	10	1	96.919	11			peak.1	chr11	3127493	3127628	chr11	3127555	3127555	92.8571	26	2	93.461	28			peak.1	chr11	3127493	3127628	chr11	3127555	3127555	100	2	0	100	2
	peak.1	chr11	3127493	3127628	chr11	3127556	3127556	100	12	0	96.919	12			peak.1	chr11	3127493	3127628	chr11	3127556	3127556	92.3077	12	1	93.461	13			peak.1	chr11	3127493	3127628	chr11	3127556	3127556	100	2	0	100	2
	peak.1	chr11	3127493	3127628	chr11	3127597	3127597	100	16	0	96.919	16			peak.1	chr11	3127493	3127628	chr11	3127597	3127597	100	34	0	93.461	34
	peak.1	chr11	3127493	3127628	chr11	3127598	3127598	90	9	1	96.919	10			peak.1	chr11	3127493	3127628	chr11	3127598	3127598	100	4	0	93.461	4
	peak.1	chr11	3127493	3127628	chr11	3127605	3127605	94.4444	17	1	96.919	18			peak.1	chr11	3127493	3127628	chr11	3127605	3127605	94.2857	33	2	93.461	35
	peak.1	chr11	3127493	3127628	chr11	3127606	3127606	100	8	0	96.919	8			peak.1	chr11	3127493	3127628	chr11	3127606	3127606	100	4	0	93.461	4

## Sheet: Table S5
Table S5: CpG coverage at Slc5a8 locus
M-ATAC	peakID	peak.chr	peak.start	peak.end	meth.chr	meth.start	meth.end	meth.percent	meth.counts	un.meth.counts	avg.meth	coverage			WGBS	peakID	peak.chr	peak.start	peak.end	meth.chr	meth.start	meth.end	meth.percent	meth.counts	un.meth.counts	avg.meth	coverage
	peak.1	chr10	88892665	88893157	chr10	88892706	88892706	14.2857	1	6	18.685	7				peak.1	chr10	88892665	88893157	chr10	88892706	88892706	80	8	2	85.041	10
	peak.1	chr10	88892665	88893157	chr10	88892707	88892707	0	0	4	18.685	4				peak.1	chr10	88892665	88893157	chr10	88892707	88892707	60	3	2	85.041	5
	peak.1	chr10	88892665	88893157	chr10	88892711	88892711	14.2857	1	6	18.685	7				peak.1	chr10	88892665	88893157	chr10	88892711	88892711	90.9091	10	1	85.041	11
	peak.1	chr10	88892665	88893157	chr10	88892712	88892712	0	0	3	18.685	3				peak.1	chr10	88892665	88893157	chr10	88892712	88892712	100	5	0	85.041	5
	peak.1	chr10	88892665	88893157	chr10	88892780	88892780	22.2222	2	7	18.685	9				peak.1	chr10	88892665	88893157	chr10	88892780	88892780	90	9	1	85.041	10
	peak.1	chr10	88892665	88893157	chr10	88892781	88892781	16.6667	1	5	18.685	6				peak.1	chr10	88892665	88893157	chr10	88892781	88892781	100	1	0	85.041	1
	peak.1	chr10	88892665	88893157	chr10	88892801	88892801	0	0	11	18.685	11				peak.1	chr10	88892665	88893157	chr10	88892801	88892801	100	9	0	85.041	9
	peak.1	chr10	88892665	88893157	chr10	88892802	88892802	0	0	8	18.685	8				peak.1	chr10	88892665	88893157	chr10	88892802	88892802	100	1	0	85.041	1
	peak.1	chr10	88892665	88893157	chr10	88892910	88892910	0	0	18	18.685	18				peak.1	chr10	88892665	88893157	chr10	88892910	88892910	0	0	2	85.041	2
	peak.1	chr10	88892665	88893157	chr10	88892911	88892911	22.2222	2	7	18.685	9				peak.1	chr10	88892665	88893157	chr10	88892911	88892911	100	3	0	85.041	3
	peak.1	chr10	88892665	88893157	chr10	88892956	88892956	7.69231	1	12	18.685	13				peak.1	chr10	88892665	88893157	chr10	88892956	88892956	100	3	0	85.041	3
	peak.1	chr10	88892665	88893157	chr10	88892957	88892957	33.3333	4	8	18.685	12				peak.1	chr10	88892665	88893157	chr10	88892957	88892957	100	2	0	85.041	2
	peak.1	chr10	88892665	88893157	chr10	88892996	88892996	0	0	8	18.685	8				peak.1	chr10	88892665	88893157	chr10	88892996	88892996	100	2	0	85.041	2
	peak.1	chr10	88892665	88893157	chr10	88892997	88892997	42.8571	3	4	18.685	7				peak.1	chr10	88892665	88893157	chr10	88892997	88892997	100	2	0	85.041	2
	peak.1	chr10	88892665	88893157	chr10	88893026	88893026	37.5	3	5	18.685	8				peak.1	chr10	88892665	88893157	chr10	88893026	88893026	0	0	1	85.041	1
	peak.1	chr10	88892665	88893157	chr10	88893027	88893027	66.6667	2	1	18.685	3				peak.1	chr10	88892665	88893157	chr10	88893027	88893027	100	2	0	85.041	2
	peak.1	chr10	88892665	88893157	chr10	88893103	88893103	0	0	1	18.685	1				peak.1	chr10	88892665	88893157	chr10	88893103	88893103	50	2	2	85.041	4
	peak.1	chr10	88892665	88893157	chr10	88893104	88893104	33.3333	1	2	18.685	3				peak.1	chr10	88892665	88893157	chr10	88893104	88893104	100	3	0	85.041	3
	peak.1	chr10	88892665	88893157	chr10	88893120	88893120	100	1	0	18.685	1				peak.1	chr10	88892665	88893157	chr10	88893120	88893120	100	2	0	85.041	2
	peak.1	chr10	88892665	88893157	chr10	88893121	88893121	0	0	2	18.685	2				peak.1	chr10	88892665	88893157	chr10	88893121	88893121	100	3	0	85.041	3
	peak.1	chr10	88892665	88893157	chr10	88893132	88893132	0	0	1	18.685	1				peak.1	chr10	88892665	88893157	chr10	88893132	88893132	100	3	0	85.041	3
	peak.1	chr10	88892665	88893157	chr10	88893133	88893133	0	0	1	18.685	1				peak.1	chr10	88892665	88893157	chr10	88893133	88893133	100	3	0	85.041	3
